# Supplementary material for: Evaluation of Loopamp Leishmania detection kit for the diagnosis of cutaneous leishmaniasis in Ethiopia
Source: Parasit Vectors. 2024 Oct 15;17:431. doi: 10.1186/s13071-024-06475-3 (PMC11481786; doi:10.1186/s13071-024-06475-3)
Supplement: Supplementary file 5 — Additional file 5. Molecular data generated and/or analyzed during the present study. [file 13071_2024_6475_MOESM5_ESM.xlsx]

## Sheet: Sheet1
Patient ID	kDNA	ct-kDNA	SL RNA	ct-SL RNA	LAMP	Tp	HBB
1	neg		neg		neg		pos
2	pos	29.528	pos	35.6	neg		NA
3	invalid		invalid		invalid		neg
4	pos	23.828	pos	29.6	pos	39	NA
5	neg		neg		neg		pos
6	pos	31.358	pos	36.6	neg		NA
7	pos	30.521	pos	35.3	neg		NA
8	pos	23.482	pos	28.9	pos	24.15	NA
9	pos	25.78	pos	28.8	neg		NA
10	pos	18.943	pos	27.8	pos	31.15	NA
11	pos	33.756	neg		neg		NA
12	pos	34.636	pos	37.6	neg		NA
13	pos	13.97	pos	26.6	pos	21.15	NA
14	pos	27.026	pos	35.5	neg		NA
15	pos	25.647	pos	31.5	neg		NA
16	pos	25.8846	pos	30.6	neg		NA
17	pos	32.8779	pos	33.8	neg		NA
18	pos	32.1676	pos	32.7	neg		NA
19	neg		neg		neg		pos
20	pos	28.4937	pos	30.8	pos	23	NA
21	pos	29.7855	pos	34.2	pos	33.3	NA
22	pos	26.6461	pos	25	neg		NA
23	pos	43.1	pos	34.7	neg		NA
24	pos	48.5	pos	35.8	neg		NA
25	pos	29.8342	pos	31.4	pos	25	NA
26	pos	34.9608	pos	37.5	neg		NA
27	pos	31.9151	pos	33.4	neg		NA
28	pos	34.2946	pos	36.1	neg		NA
29	pos	22.092	pos	24.8	pos	19.45	NA
30	neg		neg		neg		pos
31	pos	26.0122	pos	26.7	pos	27.15	NA
32	pos	30.3966	pos	32.6	neg		NA
33	neg		neg		neg		pos
34	pos	23.9898	pos	26.2	pos	18:45:00	NA
35	pos	21.4265	pos	21.9	pos	18:45:00	NA
36	neg		neg		neg		pos
37	neg		neg		neg		pos
38	pos	21.5166	pos	33.3	neg		NA
39	pos	34.7105	pos	37.3	neg		NA
40	pos	28.6692	pos	29.8	pos	20.3	NA
41	pos	26.4535	pos	30.3	pos	25	NA
42	pos	30.9629	pos	32.2	neg		NA
43	pos	28.5843	pos	36.1	pos	28	NA
44	neg		neg		neg		pos
45	invalid		invalid		invalid		neg
46	pos	32.6051	pos	33.7	neg		NA
47	pos	35.2	pos	38.9	neg		NA
48	pos	34.7277	pos	35.3	neg		NA
49	pos	29.7189	pos	28.8	neg		NA
50	invalid		invalid		invalid		neg
51	neg		neg		neg		pos
52	neg		neg		neg		pos
53	pos	27.8293	pos	29.2	pos	21	NA
54	pos	32.68	neg		neg		NA
55	pos	35.8	pos	31.1	neg		NA
56	pos	22.0418	pos	23	pos	17.15	NA
57	invalid		invalid		invalid		neg
58	pos	31.8197	pos	30.6	neg		NA
59	neg		neg		neg		pos
60	pos	23.6246	pos	25.7	pos	19	NA
61	pos	31.7781	pos	29.9	neg		NA
62	pos	25.0602	pos	24.1	pos	20	NA
63	pos	43.2	pos	34.4	neg		NA
64	pos	35.6	neg		neg		NA
65	neg		neg		neg		pos
66	pos	32.0313	pos	31.7	pos	39.15	NA
67	neg		pos	36.3	neg		NA
68	pos	28.8754	pos	29.2	pos	34	NA
69	neg		neg		neg		pos
70	pos	31.8312	pos	33.7	neg		NA
71	pos	26.334	pos	25.5	pos	19.15	NA
72	pos	30.7549	pos	30.4	neg		NA
73	neg		neg		neg		pos
74	pos	35.6	pos	35.3	neg		NA
75	pos	30.459	pos	31.4	neg		NA
76	pos	26.9563	pos	29.2	pos	18.45	NA
77	pos	32.2984	pos	33.3	neg		NA
78	pos	32.9512	pos	34.3	neg		NA
79	neg		neg		neg		pos
80	neg		neg		neg		pos
81	neg		neg		neg		pos
82	pos	32.9542	pos	32.4	neg		NA
83	pos	25.8595	pos	26.8	pos	27	NA
84	pos	27.9571	pos	27.8	pos	35.15	NA
85	pos	27.3924	pos	27.7	pos	26.15	NA
86	pos	29.9294	pos	30.9	pos	39.15	NA
87	pos	32.742	pos	35.8	pos		NA
88	pos	36.1	pos	35.8	neg		NA
89	pos	33.8386	pos	35.3	neg		NA
90	pos	32.1333	pos	33.8	neg		NA
91	neg		neg		neg		pos
92	pos	26.5234	pos	26.2	pos	21.3	NA
93	pos	28.2366	pos	28.1	pos	20.45	NA
94	neg		neg		neg		pos
95	neg		neg		neg		pos
96	pos	36.3	pos	36.8	neg		NA
97	neg		neg		neg		pos
98	neg		neg		neg		pos
99	neg		pos	26	pos	18.45	NA
100	pos	36	pos	37.5	neg		NA
101	neg		neg		neg		pos
102	pos	32.0988	pos	32.8	neg		NA
103	pos	31.4041	pos	32.2	neg		NA
104	neg		neg		neg		pos
105	neg		neg		neg		pos
106	neg		neg		neg		pos
107	pos	27.5222	pos	28.3	pos	32.15	NA
108	pos	29.3687	pos	29.1	pos	34	NA
109	pos	29.468	pos	30.4	neg		NA
110	neg		neg		neg		pos
111	pos	29.8941	pos	31.8	pos	25.3	NA
112	pos	32.8745	pos	32.7	neg		NA
113	pos	30.1598	pos	31.2	neg		NA
114	pos	28.119	pos	28.8	pos	27	NA
115	pos	29.0018	pos	27.1	pos	29.15	NA
116	pos	32.4732	pos	31.9	neg		NA
117	pos	21.4271	pos	20.2	pos	17.45	NA
118	pos	32.7612	pos	33	neg		NA
119	neg		neg		neg		pos
120	pos	25.0096	pos	26.3	pos	19.45	NA
121	pos	31.0443	pos	35.6	neg		NA
122	pos	29.4069	pos	27.5	pos	36.15	NA
123	pos	21.6205	pos	34.3	neg		NA
124	pos	29.7066	pos	29	pos	30.3	NA
125	pos	33.4604	pos	36.6	neg		NA
126	pos	28.8036	pos	30	neg		NA
